# Supplementary material for: Data-driven analysis of heterogeneous gait subgroups and ground reaction forces based on integrated center of pressure–center of mass dynamics in poststroke hemiparesis
Source: PLoS One. 2026 Jul 20;21(7):e0354290. doi: 10.1371/journal.pone.0354290 (PMC13384309; doi:10.1371/journal.pone.0354290)
Supplement: S1 Dataset — This table provides the anonymized dataset used in this study, including processed gait metrics, ground reaction force variables, cluster assignments, and demographic summaries. The dataset is provided in CSV format. (CSV) [file pone.0354290.s007.csv]

ID	Gait speed	Paretic stance duration	Non-paretic stance duration	Symmetry stance duration	Peak paretic propulsion force	Mean paretic propulsion force	Peak paretic braking force	Mean paretic braking force	Peak paretic late braking force	Mean paretic late braking force	AP_CoP-CoM_max	AP_CoP-CoM_min	AP_CoP-CoM_FO	AP_CoP-CoM_min-FO	ML_CoP-CoM_max	ML_CoP-CoM_max-FO	ML_CoP-CoM_FO	ML_CoP-CoM_min	AP_CoP_FO	FPA	ML_CoP_FO	forefoot_CoP_duration	midfoot_CoP_duration	hindfoot_CoP_duration	Walking aids (cane) used during measurements	Daily use of walking aids (cane)	Cluster_k4	Cluster_k5
S1	113.5162	61.73112339	60.95423564	0.50316618	15.19974842	8.276839583	-16.70948385	-7.924734485	-1.798810667	-0.999801421	12.57945166	-17.73398303	-16.14197964	-1.592003396	-4.089824936	1.285688639	-5.375513575	-5.467980608	18.90579673	2.49177569	7.922393874	0.673267327	0.217821782	0.108910891	0	0	A	A
S2	56.3635	55.32324162	67.21553207	0.451475398	2.135696203	1.164026465	-5.178719352	-1.900433553	-3.736977253	-2.156333802	6.677545541	-6.37574212	-4.003425331	-2.372316789	-3.825434	3.182814452	-8.314189646	-8.314189646	19.82756218	14.1035615	-7.906799566	0.306930693	0.653465347	0.03960396	0		D	D
S3	47.2843	46.32099958	71.64464749	0.392665159	6.711535646	3.933421427	-6.55211929	-4.074609362	-0.711561447	-0.445868072	10.68336399	-8.825455396	-7.050417689	-1.775037707	-9.579729946	4.491940595	-14.07167054	-14.07167054	15.39901262	20.2164612	-4.185542432	0.089108911	0.861386139	0.04950495	1	1	B	B
S4	13.4505	66.9136939	86.50130314	0.436161361	3.358996532	1.463128395	-5.088835751	-2.209464236	0	0	10.66561085	-6.950889438	-6.950889438	0	-9.58836037	8.272569722	-17.86093009	-17.86093009	11.84310524	28.2448276	-3.243269454	0.336633663	0.653465347	0	1		B	B
S5	29.1226	63.81824347	75.00865351	0.459696535	1.964968887	0.936363134	-6.062954976	-3.425872019	-1.317819887	-0.609072357	7.364274793	-5.67332662	-3.341714678	-2.331611941	-6.158063753	0.044424297	-6.202488051	-9.027843784	14.74768179	-23.35908	-3.383870778	0.079207921	0.920792079	0	1		D	D
S6	120.8313	62.24509804	61.28712871	0.503877407	20.86733605	9.266728881	-16.45301885	-8.132941239	-0.413878356	-0.413878356	14.90251112	-18.60720918	-16.18470279	-2.422506381	-5.208752953	1.62320418	-6.831957133	-6.831957133	17.82516161	7.87535965	7.001097639	0.069306931	0.811881188	0.118811881	0	0	A	A
S7	87.4217	62.43051854	61.51672862	0.503686205	11.69490779	6.315003368	-9.073799577	-6.133377918	0	0	15.31032494	-15.48810446	-15.48810446	0	-4.338518126	2.099213958	-6.437732084	-6.437732084	14.17909036	17.2632109	-4.551869307	0.336633663	0.554455446	0.099009901	0	0	A	A'
S8	29.861	64.35629178	69.22199244	0.481787082	0	0	-9.86735038	-4.735312264			11.33695918	2.959839519	6.024333329	-3.06449381	-5.870016122	0.952054644	-6.822070765	-8.491842365	16.59522783	-9.71020734	6.2343088	0.316831683	0.653465347	0.02970297	1	1	D	D
S9	101.3198	59.51483522	69.24740039	0.462207222	10.62805095	5.680532512	-11.72489198	-6.421354945	-3.098318586	-2.281329336	9.859189072	-12.60980796	-9.047855741	-3.561952217	-3.881580381	1.357175276	-5.938654849	-5.938654849	19.13086906	7.75114846	7.610405211	0.465346535	0.445544554	0.079207921	0	0	A	A
S10	95.9024	63.97000441	65.77228597	0.493054379	13.22494775	6.630228641	-9.674318096	-5.510822091	-0.622398831	-0.622398831	10.31922689	-15.39701039	-13.35336594	-2.043644446	-3.890387179	4.039672369	-8.637341396	-8.637341396	16.15310752	25.3802044	-5.430043959	0.079207921	0.841584158	0.059405941	0	0	D	A'
S11	71.4301	65.56940981	64.99017038	0.502218295	9.608881381	4.775496361	-11.85712077	-6.268704628	0	0	10.89414886	-11.97259652	-11.89883925	-0.073757269	-4.559993887	3.11220394	-7.672197827	-7.672197827	15.65703884	5.17903588	3.06040198	0.267326733	0.653465347	0.079207921	0	0	A	A'
S12	68.5531	61.76519846	65.4191233	0.485635317	5.499838386	3.189564225	-5.677302654	-3.62028557	-4.091686905	-2.423859725	8.178486762	-7.308733315	-3.959892718	-3.348840596	-3.062215987	1.477086556	-4.943529242	-5.57599667	19.69859396	12.2905026	8.143440634	0.158415842	0.534653465	0.247524752	0	0	C	C
S13	47.0955	63.80577766	68.74134676	0.481381833	1.152388071	0.644800528	-8.198773331	-4.984860567	-0.024751071	-0.024751071	10.70964408	-7.793673212	-7.793673212	0	-4.253977059	1.900322255	-6.154299314	-7.206209081	13.68375368	-16.53645802	-3.165435848	0.297029703	0.702970297	0	1	0	A	A'
S14	61.9053	60.79970105	69.25551814	0.467491435	5.552205365	2.815832812	-8.226161915	-5.111878758	-2.383388086	-1.538845817	9.137508702	-8.361200565	-6.478938324	-1.882262241	-6.215245034	4.550418808	-10.76566384	-10.76566384	17.03142955	13.8779777	-6.07666991	0.188118812	0.752475248	0.059405941	0	1	D	D
S15	101.0604	62.26689478	63.80625804	0.49389496	12.50027409	6.907364267	-14.34492814	-7.787119657	0	0	13.76510248	-15.83061869	-15.79285854	-0.037760153	-2.512421771	1.725826158	-5.061060699	-5.061060699	14.60601972	12.7665991	4.402779085	0.306930693	0.603960396	0.059405941	0	0	A	A
S16	84.4215	62.86340394	67.27197001	0.483061615	12.32296441	6.145343414	-10.9801067	-6.383222393	-1.134973387	-0.794381409	12.64087738	-12.69463751	-11.67744064	-1.017196873	-4.179837488	2.334623476	-6.514460963	-6.514460963	17.72534711	15.4013283	-6.430673565	0.237623762	0.673267327	0.089108911	0	0	A	A'
S17	96.7926	58.36848388	65.55652174	0.470998436	13.01158071	6.859865398	-14.77381863	-7.821636179	0	0	11.64886585	-16.5620001	-16.5620001	0	-2.158640691	2.013562695	-5.512606469	-5.512606469	13.82163906	14.432084	-3.257480125	0.405940594	0.504950495	0.04950495	0	1	A	A'
S18	35.0278	55.01385042	71.52360515	0.434763368	3.658857292	1.8543795	-7.951283713	-3.868052091	-0.302036266	-0.214501652	11.44520307	-6.212093519	-5.865297616	-0.346795903	-6.527914764	7.85727757	-14.38519233	-14.38519233	11.69203384	28.6689245	-3.11637044	0.148514851	0.851485149	0	1	1	B	B
S19	65.5331	60.68715121	70.7994186	0.461546387	9.210916756	4.555090067	-8.016590974	-5.376067572	-0.586570449	-0.586570449	12.12033858	-12.12404746	-10.57051525	-1.553532209	-2.749070639	1.690567213	-4.439637853	-4.576894279	16.74467531	11.7487501	6.703846333	0.326732673	0.603960396	0.069306931	0	0	A	A
S20	60.0062	40.54148839	72.38203957	0.359017196	4.430207524	2.425001737	-15.57657315	-9.501043247	0	0	17.22948015	-9.444851839	-9.083738785	-0.361113055	-8.554732583	4.854859322	-13.4095919	-13.4095919	13.82012034	12.5536714	-3.067763586	0.168316832	0.831683168	0	1	0	B	A'
S21	30.6153	65.70020013	74.47151093	0.468712265	1.332204427	0.392801843	-5.049434095	-2.729184209	-1.732855708	-0.968112626	10.43758311	-5.926889392	-3.257878737	-2.669010655	-6.013076644	8.240318	-14.25339464	-14.25339464	13.85889399	33.7931758	-4.793731683	0.118811881	0.851485149	0.01980198	1		B	B
S22	42.8563	66.6278592	65.11581602	0.50573858	4.283508649	2.438804905	-7.277520234	-3.377421574	-0.15439822	-0.15439822	10.25803351	-6.912931378	-6.049787459	-0.863143919	-4.154887438	2.723344711	-6.878232149	-6.878232149	15.52641684	14.9608805	-4.25191115	0.287128713	0.702970297	0.00990099	1	0	D	A'
S23	98.8615	58.7856632	63.60054676	0.480329142	10.36090331	5.982376356	-21.00514651	-9.416724818	0	0	17.0883316	-12.9244514	-11.32048883	-1.603962569	-4.624216245	0	-4.624216245	-8.303184546	17.11633446	7.07766964	4.112967922	0.079207921	0.910891089	0	1	1	A	A
S24	8.6857	77.79768216	94.45578358	0.451646542	0.960968876	0.363317955	-2.504579925	-1.15531624	-1.723840711	-0.851811548	1.140211634	-4.999313014	-1.053985585	-3.945327429	-6.413766435	5.935449382	-12.34921582	-12.43853458	13.81952203	21.0385651	3.305916962	0.089108911	0.910891089	0	1	1	D	B
S25	62.8912	63.09369063	65.27584147	0.491500511	8.45017082	3.410434732	-5.291409264	-2.971086842	0	0	8.011443444	-9.548517202	-9.059802807	-0.488714395	-5.289074831	3.262600262	-8.921379472	-8.921379472	13.97568172	18.231675	-2.923203466	0.306930693	0.613861386	0.079207921	0	0	D	A'
S26	43.0539	66.16743953	67.11648557	0.496439758	2.152895395	1.344227464	-12.84043115	-6.068862524	-1.397241328	-0.920037657	12.30960036	-6.848058381	-5.184219229	-1.663839152	-6.739763229	3.882950362	-10.62271359	-11.42498053	17.3052221	-3.7826831	-6.220645964	0.306930693	0.663366337	0.00990099	1	1	D	D
S27	57.6519	66.64629021	68.77344877	0.492146054	2.314054267	1.436258448	-5.111270524	-3.073988006	-1.982966287	-1.10235179	6.952615127	-9.307265038	-8.961268267	-0.345996771	-7.03132315	2.995385082	-10.02670823	-10.02670823	16.18301344	1.45902251	-5.137945597	0.287128713	0.663366337	0.03960396	1	1	D	A'
S28	73.4358	55.47590257	56.19469027	0.496781661	7.084054996	3.476213167	-7.998674068	-3.475859392	-1.308090305	-1.010771334	7.881949365	-10.18135694	-9.166810523	-1.014546414	-4.759338351	0.83416256	-6.030957833	-6.288983729	15.02053622	10.6489104	4.909211552	0.524752475	0.415841584	0.059405941	0		A	A
S29	76.3273	58.64954128	71.87315634	0.449343619	5.59909056	2.868087915	-9.982874539	-5.441831508	-2.801504135	-1.666599072	9.162252698	-12.56310361	-10.34279931	-2.220304295	-5.175630584	3.006330724	-8.181961308	-8.181961308	17.8032735	8.91200873	7.111285971	0.346534653	0.613861386	0.01980198	0	0	A	A
S30	98.2977	59.84451718	69.5751634	0.462406621	11.81433377	6.757891607	-12.36545384	-5.77784684	-1.492402244	-1.147688948	16.09783897	-16.25598531	-14.87047846	-1.385506845	-5.70671541	3.576028809	-9.282744219	-9.681904467	17.82948315	7.49235466	5.711863966	0.396039604	0.564356436	0.01980198	0	0	A	A
S31	77.7072	61.24320124	63.43944383	0.491192669	6.386370541	3.540476427	-23.56133303	-9.694830897	0	0	17.72489189	-11.09063519	-10.92692747	-0.163707714	-8.427007858	5.278590209	-13.70559807	-13.80569132	12.46275485	28.2121948	-2.643486894	0.138613861	0.851485149	0	1	1	B	A'
S32	76.5478	63.31209258	68.53689473	0.480186415	5.352074752	3.102440305	-9.009143127	-5.003752176	0	0	12.28086437	-15.25079142	-15.25079142	0	-9.117537374	2.95542506	-12.07296243	-13.1285798	14.52987236	7.88323867	3.410598679	0.267326733	0.712871287	0.00990099	1	1	A	A'
S33	83.1935	65.11178862	72.96044195	0.471577727	4.309437462	2.293593979	-13.34563878	-7.153239325	-1.137401919	-0.745719385	12.72426134	-8.998754893	-8.318964387	-0.679790507	-7.42771981	3.550905574	-10.97862538	-10.97862538	15.81389425	16.5562008	-4.677876194	0.247524752	0.712871287	0.00990099	0	0	B	A'
S34	82.3795	61.20752872	62.28652751	0.495631374	9.006570466	5.845132465	-13.49639791	-7.476311856	0	0	13.86363418	-11.9324828	-11.9324828	0	-5.019668025	3.244018584	-8.263686609	-8.263686609	13.76681378	10.0907142	-3.684385108	0.188118812	0.702970297	0.108910891	0	0	A	A'
S35	49.658	59.68017058	65.37006306	0.477249573	5.02701381	3.154319291	-5.04752256	-3.144408747	0	0	10.63031697	-11.12080779	-10.97133675	-0.149471038	-4.516156974	2.341369221	-6.857526195	-6.857526195	15.56324643	3.5482853	-3.815739105	0.207920792	0.712871287	0.079207921	1	1	A	A'
S36	76.0603	63.57011292	70.07494249	0.475663785	9.371990694	5.394886112	-9.302221187	-5.562046056	0	0	14.71997444	-13.25201235	-12.41214741	-0.839864945	-5.882129317	1.464406545	-7.346535863	-9.209892593	14.28159021	6.8151776	3.484497863	0.079207921	0.881188119	0.01980198	0	0	A	A'
S37	63.0925	57.1818492	73.87419585	0.436315999	8.610589704	4.685518428	-4.085254882	-2.262258796	-0.47958289	-0.318016296	7.078732143	-13.93797338	-13.02915714	-0.908816239	-6.733066438	3.993642166	-10.7267086	-10.7267086	15.23347636	21.0800416	-4.943735	0.336633663	0.643564356	0.01980198	1	1	B	A'
S38	31.5809	67.62553802	72.05412908	0.484147331	0	0	-9.784319462	-3.755251125			11.25510266	-1.218286936	-0.578945602	-0.639341334	-10.0370815	6.381672057	-16.41875356	-16.41875356	13.61716713	26.1462916	-4.171797525	0.306930693	0.693069307	0	1	1	B	B
S39	58.3334	57.19442166	77.82964783	0.42358686	0.460682781	0.314488735	-7.121536653	-3.424269211	-5.653183793	-3.383527639	7.58765572	-4.137744175	-1.985864947	-2.151879228	-5.866128062	4.635353456	-11.69176054	-11.69176054	17.77676767	20.2020956	-6.571803716	0.227722772	0.702970297	0.059405941	1	1	D	D
S40	54.3522	63.10568758	73.02193914	0.463577373	2.756441839	1.790538952	-7.615506406	-4.871404232	-1.18839107	-0.674416784	6.758353744	-8.740836938	-7.398907707	-1.34192923	-5.873489419	3.655348563	-9.528837982	-9.528837982	18.23952769	10.3298195	-7.087898709	0.297029703	0.613861386	0.059405941	1	1	D	D
S41	49.8449	59.15038537	73.1740983	0.447010135	3.89925676	2.569928845	-17.18062334	-6.780661156	0	0	11.43372831	-10.71226214	-10.58719447	-0.125067662	-6.75545443	8.422111007	-15.17756544	-15.17756544	13.75359587	34.3845461	-5.174410783	0.306930693	0.623762376	0.02970297	1	1	B	B
S42	28.0449	61.9953189	77.61543236	0.444058343	1.513610928	0.915561266	-5.958337549	-3.710882426	-1.931181031	-1.286375838	13.70372016	-3.992151192	-1.614271957	-2.377879235	-6.329266816	2.460297837	-8.789564653	-9.877142272	13.82579684	-9.47709428	2.435194795	0.128712871	0.851485149	0.01980198	1	1	D	D
S43	39.2814	59.33660934	69.51478743	0.4605042	5.882578537	3.186163	-12.04384747	-4.723401628	-0.114470473	-0.114470473	15.14069478	-11.56243631	-11.50911207	-0.053324235	-5.757786893	4.81758613	-10.57537302	-12.84069538	13.78523331	8.99872244	0.87415126	0.01980198	0.98019802	0	1	1	B	A'
S44	58.669	62.60864205	74.68233799	0.456028809	2.0926645	1.001474239	-9.77602858	-4.891434539	0	0	11.89551328	-10.53831884	-10.53831884	0	-3.958448335	5.095060798	-9.053509132	-9.053509132	15.81914255	11.6700324	-4.909676685	0.297029703	0.663366337	0.01980198	1	1	A	A'
S45	47.9782	53.49053316	76.93332487	0.410128438	2.97011253	1.938381701	-8.406293215	-4.862550973	-0.533514635	-0.312798267	11.20842403	-5.856813711	-5.067950155	-0.788863556	-5.259910565	3.89695269	-9.199240769	-9.199240769	14.95448762	26.2740459	-5.493576392	0.217821782	0.722772277	0.03960396	1	1	B	A'
S46	52.1803	59.92277992	78.18181818	0.43389417	0	0	-2.910301558	-1.536286549			9.393776371	-3.181687764	-1.67556962	-1.506118143	-9.630654008	1.594050633	-11.22470464	-12.48017581	17.12012658	4.58935689	6.994516563	0.217821782	0.465346535	0.257425743	1	1	C	C
S47	114.5916	63.10679612	65.95495269	0.488965915	12.13836076	6.43362858	-16.82339041	-8.787646963	0	0	17.5869851	-19.33650675	-18.6990901	-0.637416653	-4.174701057	0.213411085	-4.388112143	-7.313234615	14.29911217	4.19458511	3.522470226	0.267326733	0.702970297	0.00990099	0	0	A	A
S48	17.467	64.1988872	81.05644744	0.441972664	1.235275591	0.738526777	-4.262281332	-2.981093276	-0.572008368	-0.441595216	10.6948378	-8.01367843	-7.786561727	-0.227116703	-6.583590264	3.523570068	-10.10716033	-10.97174951	14.67162441	8.01791657	3.527083995	0.485148515	0.514851485	0	1	1	A	A'
S49	92.108	50.64490655	58.23868313	0.465128921	12.60633704	5.684081142	-18.75738398	-9.453365405	-3.86081882	-2.524072937	11.99689701	-15.49307496	-12.14061529	-3.352459673	-3.54281309	1.338771681	-4.881584771	-5.621337649	20.86137641	5.07875844	9.468413635	0.336633663	0.594059406	0.04950495	0	0	A	A
S50	20.4324	69.53728968	84.59170538	0.451162934	0	0	-4.188677736	-2.229965589			10.57950176	-1.339055645	4.875209283	-6.214264927	-5.479686224	4.475700449	-9.955386672	-9.955386672	14.79642948	6.95292197	-3.951271517	0.089108911	0.891089109	0.01980198	1	1	D	D
S51	50.5987	56.81373799	76.62414463	0.425769181	5.60697991	3.337597597	-4.645760251	-1.702738569	0	0	8.000052405	-5.412235717	-5.223478447	-0.18875727	-7.799073392	1.562302472	-10.14555773	-11.02653904	14.9497436	4.07729153	2.719771399	0.118811881	0.821782178	0.03960396	0	0	D	A'
S52	112.2297	58.27024981	64.89004129	0.473125301	12.2641459	6.498387253	-12.67419039	-5.880530201	-0.110982213	-0.110982213	12.91665407	-16.00123265	-14.65528125	-1.345951397	-3.444733521	0.511615681	-3.956349203	-5.525285089	14.92617332	-0.10027478	4.540187317	0.336633663	0.623762376	0.02970297	1	0	A	A
S53	74.6834	58.13468685	71.97272727	0.446820708	6.81933439	3.430480983	-12.35212625	-6.057820288	-0.493343899	-0.493343899	15.53206215	-8.519731638	-7.416497175	-1.103234463	-7.869166667	1.059449152	-8.928615819	-11.0840113	15.55549435	7.12591227	4.706889532	0.336633663	0.663366337	0	0	0	A	A
S54	73.3868	60.04035513	69.60342146	0.463117912	4.013058581	2.441478027	-15.6295068	-5.920008665	-1.200419781	-0.658130125	15.73041552	-8.835808335	-8.080820584	-0.75498775	-5.847500902	1.70377894	-7.551279842	-8.633478252	17.84879403	8.95473923	6.514624571	0.316831683	0.683168317	0	0	0	A	A
S55	65.376	58.02830649	68.76551274	0.457658795	3.65547873	2.248948293	-10.75746565	-5.861270818	-4.261980462	-2.874877417	11.78538226	-8.551672461	-6.83998652	-1.711685941	-5.13528115	3.032261248	-8.167542398	-10.44303755	18.44199381	-4.15769184	7.530857708	0.237623762	0.712871287	0.01980198	0	0	A	A
S56	50.383	62.86674817	76.84789249	0.449965357	4.461886528	2.544700259	-8.012912386	-4.457908371	-1.378368092	-0.851824271	16.51053938	-9.942966457	-8.855975562	-1.086990894	-7.992461297	4.477601286	-12.47006258	-12.47006258	16.09719112	15.3041522	-6.03523527	0.435643564	0.554455446	0.00990099	1	1	B	A'
S57	90.096	56.90164626	68.1112941	0.45516605	8.649616764	5.186252548	-16.51297347	-9.280884418	0	0	14.77711723	-14.4638222	-14.43371463	-0.030107576	-5.20450182	2.558693544	-8.094930669	-8.179060927	14.29573391	23.9239374	-4.840496157	0.316831683	0.683168317	0	0	0	A	A'
S58	39.8287	63.2955727	74.34920635	0.459847247	4.664560951	2.952209706	-7.438337921	-4.325033659	-0.093986635	-0.093986635	11.41615299	-10.32482008	-9.259829024	-1.06499106	-6.900091053	3.009584938	-9.909675992	-10.14563651	14.70907863	-2.00899742	-4.106494417	0.108910891	0.841584158	0.03960396	1	1	D	A'
S59	72.8742	63.32628015	71.0414247	0.471290927	1.834258371	0.757391445	-9.131517189	-4.206731411	-1.542361138	-0.921203795	10.24705778	-6.519933116	-5.184627784	-1.335305332	-5.970259553	1.838789526	-7.80904908	-8.043599157	16.39762079	9.71706771	5.736729914	0.237623762	0.732673267	0.02970297	0	0	A	A
S60	19.3394	59.34018295	84.03673737	0.413875419	1.053850902	0.588958796	-2.236941624	-1.552291584	-1.643841906	-1.158380838	4.990501211	-4.344040048	-3.613158494	-0.730881555	-5.52584455	7.149255432	-12.67509998	-12.67509998	13.04313037	31.6680105	-4.124036311	0.415841584	0.584158416	0	1	1	B	B
S61	37.3203	55.51020408	68.25490196	0.448512556	4.649487437	2.658211068	-5.539876	-3.310723327	-1.072117442	-0.754011509	4.088905756	-7.189785985	-6.021357873	-1.168428113	-4.555270144	5.26576573	-9.821035874	-9.821035874	14.53820795	18.6950956	-3.814067186	0.128712871	0.792079208	0.069306931	1	1	D	B
S62	39.958	62.11020931	72.33416933	0.46197699	1.575516715	1.0509028	-6.564578108	-3.404211365	-2.671565627	-1.621864796	6.131219933	-3.086798444	-0.246172662	-2.840625782	-5.77333274	3.641781341	-9.415114081	-9.415114081	16.21123984	17.5744982	-6.162235936	0.237623762	0.693069307	0.069306931	1	1	D	D
S63	96.9166	61.952	66.15634424	0.48359067	11.58868043	6.140054796	-23.238399	-8.248585851	0	0	14.43702885	-17.21370815	-17.21370815	0	-6.121611566	1.831904964	-7.95351653	-9.25222152	14.7881554	3.07042727	4.416117008	0.396039604	0.534653465	0.02970297	0	0	A	A
S64	25.0375	67.84452297	84.4813517	0.445390667	0	0	-5.909101852	-2.413052079			8.884471438	-3.010412199	0.504494054	-3.514906253	-8.274757423	4.826307726	-13.10106515	-13.10106515	16.91590387	3.08288837	-5.8675979	0.267326733	0.702970297	0.00990099	1	1	D	D
S65	87.4216	61.28071482	62.46677741	0.495207731	15.82806454	7.433258375	-16.83362032	-8.196718239	0	0	14.50465627	-15.67160942	-15.67160942	0	-4.59996248	2.995435661	-7.595398142	-7.595398142	13.5970936	15.7764964	-3.548284289	0.336633663	0.603960396	0.059405941	0		A	A'
S66	46.9723	58.26876614	67.82923882	0.462091103	2.056354088	1.023855401	-8.168547471	-3.516754995	-1.682819413	-0.696063832	9.020742867	-6.679641603	-6.215033812	-0.464607791	-6.63678964	2.965488938	-9.602278578	-9.602278578	13.36535433	10.9938898	-3.678501239	0.247524752	0.712871287	0.03960396	1	1	D	A'
S67	33.1158	65.25487473	72.90909091	0.472300244	0.069997714	0.059319745	-4.919291029	-2.30572373	-3.642991684	-2.50434031	9.490354075	-3.348401221	1.126466259	-4.474867481	-6.512420331	2.174208243	-8.686628573	-9.328843229	16.27069489	4.23539776	5.480776244	0.099009901	0.603960396	0.267326733	1	1	C	C
S68	16.4625	74.75403863	82.32813159	0.475891303	0	0	-8.461975527	-3.236730044			9.600483811	0.29711193	3.69440028	-3.39728835	-7.963994813	6.36393165	-14.32792646	-14.32792646	12.88049924	28.1394749	2.308640618	0.079207921	0.920792079	0	1	1	B	B
S69	61.5381	62.79878635	65.7171849	0.488645775	4.474179046	2.121802678	-15.61669509	-5.758972616	-0.237378193	-0.140290734	12.50318536	-10.00008526	-9.911772387	-0.088312871	-4.464114	3.579786631	-8.084133364	-8.084133364	14.59533069	17.5727881	3.348757406	0.158415842	0.801980198	0.01980198	1	1	A	A'
S70	75.2889	64.80769231	67.08360764	0.491372004	4.67302882	3.186088639	-10.91266993	-5.719824674	-1.792224035	-0.969140837	11.25757764	-9.385093168	-6.099958592	-3.285134576	-4.787743271	2.410600414	-7.198343685	-7.952236025	17.08662526	9.33991142	-6.540150161	0.277227723	0.712871287	0	0	0	D	D
S71	47.2881	59.91972831	69.64208444	0.462479855	3.687335112	1.95416389	-6.880923116	-4.107406038	-4.164189417	-2.954361106	12.07707597	-6.915588778	-4.272412034	-2.643176744	-3.950005155	4.446814212	-8.396819368	-8.396819368	15.77055077	15.6400722	-5.498362422	0.128712871	0.841584158	0.00990099	1	1	D	D
S72	22.7947	59.98579377	83.62330687	0.417701897	1.455498562	0.963880358	-2.454121336	-1.817020077	-1.858279695	-1.168249005	7.155605385	-3.091799161	-1.985691064	-1.106108098	-7.033151399	6.858972706	-13.89212411	-13.92368281	11.48057158	32.8908088	-3.352756063	0.227722772	0.772277228	0	1	1	B	B
S73	39.2647	58.37046079	65.52469136	0.471127883	5.725704207	2.309480309	-6.120622644	-3.609498147	-0.713058407	-0.351524187	7.914152382	-9.196737104	-5.39042663	-3.806310474	-7.452491389	0.705127465	-8.157618855	-10.25777302	15.71449591	-5.54499365	5.632171074	0.069306931	0.792079208	0.118811881	1	1	C	C
S74	57.0851	53.35944299	72.67797194	0.423361928	1.848886894	1.191981257	-15.32058511	-6.322085353	-3.052936044	-2.057498976	14.52111639	-3.702156855	-1.382277273	-2.319879583	-8.461723708	3.800391023	-12.26211473	-13.23906863	16.94658185	16.9629043	-5.950580526	0.207920792	0.792079208	0	0		D	D
S75	8.8584	69.26421405	88.92905281	0.437845525	0	0	-2.685421935	-1.762768254			9.669252887	-1.039397422	3.825235059	-4.864632481	-6.854455726	5.371450243	-12.22590597	-14.4588631	14.56192901	8.51097238	-3.553082188	0.346534653	0.653465347	0	1	1	D	D
S76	33.435	67.30436552	62.37539163	0.519004407	1.700282759	0.999047325	-6.249729178	-3.515241106	-3.366788123	-2.152062883	8.680645464	-2.568981985	2.164012779	-4.732994763	-5.921220664	2.481914018	-8.403134683	-8.403134683	19.42313837	5.51989868	-8.283197682	0.326732673	0.673267327	0	0	0	D	D
S77	74.91	56.66666667	73.07632399	0.43676091	6.225525954	3.896089389	-10.77917163	-5.98529876	-0.510285204	-0.37689056	14.6434128	-11.87490866	-11.64975229	-0.225156369	-6.311510256	5.738536152	-12.05004641	-13.31786946	15.15556754	33.0340671	-5.878572453	0.346534653	0.623762376	0	0	0	B	A'
S78	18.7012	58.89697729	79.27508401	0.426258223	0.982622206	0.715951512	-4.367723231	-2.677777931	-2.133084525	-1.554699956	10.78250237	-2.940823918	2.30857446	-5.249398378	-7.675262792	5.100152801	-12.77541559	-12.77541559	17.64712658	12.6090541	-6.57107274	0.277227723	0.722772277	0	1	1	D	D
